# Supplementary material for: Triple-Networked Hybrid Hydrogels Reinforced with Montmorillonite Clay and Graphene Nanoplatelets for Soft and Hard Tissue Regeneration
Source: Int J Mol Sci. 2022 Nov 16;23(22):14158. doi: 10.3390/ijms232214158 (PMC9698198; doi:10.3390/ijms232214158)
Supplement: Supplementary file 1 [file ijms-23-14158-s001.zip]

Archive with 1 entries (1 files):
- ijms-1993366-supplementary.pdf
